# Supplementary material for: Antioxidant and Anticholinesterase Activities of Extracts and Phytochemicals of Syzygium antisepticum Leaves
Source: Molecules. 2021 May 30;26(11):3295. doi: 10.3390/molecules26113295 (PMC8198064; doi:10.3390/molecules26113295)
Supplement: Supplementary file 1 [file molecules-26-03295-s001.zip]

Archive with 1 entries (1 files):
- molecules-1232880-supplementary.pdf
